# Supplementary material for: The Role of Parental Education, Intelligence, and Personality on the Cognitive Abilities of Gifted Children
Source: J Intell. 2025 Jan 21;13(2):12. doi: 10.3390/jintelligence13020012 (PMC11856753; doi:10.3390/jintelligence13020012)
Supplement: Supplementary file 1 [file jintelligence-13-00012-s001.zip]

Archive with 1 entries (1 files):
- jintelligence-3263916-supplementary.pdf
